# Supplementary material for: Outcome of Bloodstream Infections Caused by Antibiotic-Resistant Bacteria: A 7-Year Retrospective Study at the University Hospital of Palermo, Italy
Source: Antibiotics (Basel). 2025 May 1;14(5):464. doi: 10.3390/antibiotics14050464 (PMC12108205; doi:10.3390/antibiotics14050464)
Supplement: Supplementary file 1 [file antibiotics-14-00464-s001.zip]

Archive with 1 entries (1 files):
- antibiotics-3585275-supplementary.pdf
